# Supplementary material for: Evaluation of Microbial Transplantation from High-Productivity Soil to Improve Soybean Performance in Less Productive Farmland
Source: Microorganisms. 2025 May 22;13(6):1177. doi: 10.3390/microorganisms13061177 (PMC12195484; doi:10.3390/microorganisms13061177)
Supplement: Supplementary file 1 [file microorganisms-13-01177-s001.zip]

Archive with 1 entries (1 files):
- microorganisms-3545185-supplementary.pdf
